# Supplementary material for: Electroacupuncture attenuates inflammatory pain via peripheral cannabinoid receptor type 1 signaling pathway in mice
Source: PLoS One. 2023 Dec 7;18(12):e0295432. doi: 10.1371/journal.pone.0295432 (PMC10703209; doi:10.1371/journal.pone.0295432)
Supplement: S1 File — Raw data of relevant experiments in the manuscript. (XLSX) [file pone.0295432.s001.xlsx]

## Sheet: Fig 1 A
baseline/baseline					24 h/baseline					72 h/baseline
Con	CFA	EA	Sham		Con	CFA	EA	Sham		Con	CFA	EA	Sham
0.958333	0.915493	0.971014	0.961538		1.13889	0.323944	0.565217	0.576923		1.02778	0.43662	0.826087	0.56213
0.708333	0.661972	1.02899	0.887574		0.722222	0.15493	0.550725	0.56213		0.708333	0.549296	0.797101	0.266272
1.33333	1.42254	1	1.15385		0.958333	0.197183	0.942029	0.236686		1.11111	0.112676	1.21739	0.340237
0.950521	0.689655	1.34561	1.74484		1.38889	0.112676	0.492754	0.162722		1.06944	0.690141	1.11594	0.591716
1.04167	0.655172	1.07649	0.675422		1.06944	0.197183	1.17391	0.591716		1.16667	0.394366	1.21739	0.236686
0.885417	1.22414	1.03399	0.750469		1.40278	0.112676	0.985507	0.295858		1.61111	0.535211	0.724638	0.414201
0.598958	1.03448	0.566572	0.750469		0.9375	0.344828	0.509915	0.881801		0.807292	0.275862	1.41643	0.300188
1.66667	1.25862	0.949008	1.06942		1.36719	0.37931	0.82153	0.919325		0.963542	0.37931	1.43059	0.469043
0.859375	1.13793	1.03399	1.01313		0.677083	0.224138	1.27479	0.750469		1.09375	0.413793	0.566572	0.750469
0.804878	1.40164	1.09589	0.731707		1.27604	0.689655	0.694051	0.225141		1.01562	0.206897	0.665722	0.506567
1.2878	0.848361	0.931507	0.687805		0.598958	0.206897	0.594901	0.243902		1.66667	0.344828	0.694051	0.825516
1.30244	1.40164	1.21918	0.980488		1.51042	0.413793	0.849858	0.262664		0.651042	0.275862	0.949008	0.43152
1.06829	0.737705	1.12329	1.31707		0.95122	0.233607	0.534247	0.278049		0.965854	0.270492	0.712329	0.321951
0.687805	0.663934	0.849315	1.06829		1.05366	0.159836	0.780822	0.482927		1.37561	0.110656	0.972603	0.292683
0.84878	0.946721	0.780822	1.21463		0.95122	0.159836	0.931507	0.35122		1.06829	0.221311	0.60274	0.336585
0.942857	1.30909	1.01299	0.897638		1.22927	0.147541	0.643836	0.409756		1.08293	0.245902	0.821918	0.17561
0.746939	1.43182	0.981818	0.80315		0.819512	0.467213	0.60274	0.17561		1.30244	0.233607	0.945205	0.336585
0.685714	0.886364	0.685714	1.40157		0.760976	0.282787	0.452055	0.278049		1.12683	0.233607	0.520548	0.673171
1.00408	0.75	1.04416	0.866142		0.869388	0.245455	0.903896	0.393701		1.13878	0.272727	1.37143	0.188976
1.3102	0.981818	1.30909	1.2126		0.62449	0.613636	0.966234	0.173228		0.636735	0.477273	1.4961	0.346457
1.3102	0.640909	0.966234	0.818898		0.673469	0.163636	0.342857	0.645669		1.06531	0.177273	1.24675	0.204724
1.1087	0.793269	1.25543	0.928251		0.661224	0.327273	0.561039	0.566929		0.955102	0.327273	0.950649	0.299213
1.00435	0.894231	0.994565	1.11659		1.06531	0.463636	0.935065	0.440945		1.23673	0.15	0.685714	0.425197
0.886956	1.3125	0.75	0.955157		0.734694	0.381818	1.04416	0.314961		0.869388	0.409091	0.561039	0.818898
					1.01739	0.75	1.1087	0.686099		0.991304	0.360577	0.652174	0.457399
					1.22609	0.331731	0.505435	0.686099		0.965217	0.576923	0.896739	0.659193
					0.965217	0.475962	0.929348	0.699552		0.991304	0.360577	0.63587	0.188341

## Sheet: Fig 1 B
baseline/baseline					24 h/baseline					72 h/baseline
Con	CFA	EA	Sham		Con	CFA	EA	Sham		Con	CFA	EA	Sham
0.636364	0.475162	0.538462	1.16474		0.939394	0.0971922	0.428571	0.241343		1.0202	0.226782	0.505495	0.178384
1.40404	0.831533	1.21978	1.0808		0.69697	0.421166	0.417582	0.115425		0.616162	0.421166	0.604396	0.304302
0.959596	1.69546	1.24176	0.755509		0.929293	0.151188	0.714286	0.146905		0.626263	0.11879	0.450549	0.335782
0.590361	0.804438	0.870113	1.07075		1.40404	0.24838	0.373626	0.0839454		0.585859	0.313175	0.912088	0.19937
1.6747	1.37309	0.970996	0.994264		0.69697	0.280778	0.89011	0.146905		1.38384	0.0971922	0.571429	0.167891
0.771084	0.679612	1.29887	1.12811		0.858586	0.205184	0.747253	0.0839454		0.59596	0.12959	0.318681	0.377754
0.939759	1.26214	1.19798	0.707457		0.662651	0.0970874	1.24842	0.40153		1.13253	0.152566	0.643127	0.8413
1.15663	0.679612	0.844893	0.745698		0.819277	0.124827	0.617907	0.152964		1.19277	0.0970874	0.517024	0.535373
0.86747	1.20666	0.819672	1.35755		1.14458	0.263523	0.264817	0.363289		1	0.346741	0.580076	0.363289
1.04282	0.835821	0.607059	0.838983		0.975904	0.221914	1.07188	0.305927		0.698795	0.36061	0.554855	0.650096
0.846348	1.31343	0.748235	0.788136		0.650602	0.180305	0.466583	0.344168		1.14458	0.263523	0.781841	0.172084
1.16373	0.850746	1.53882	0.877119		1.26506	0.37448	0.479193	0.305927		0.710843	0.263523	0.668348	0.286807
0.740554	1.1791	1.32706	0.864407		1.49622	0.223881	0.691765	0.495763		1.14861	0.41791	0.832941	0.190678
0.982368	0.835821	1.03059	1.46186		1.49622	0.283582	0.592941	0.216102		1.54156	0.19403	0.832941	0.495763
1.22418	0.985075	0.748235	1.16949		1.17884	0.134328	0.437647	0.114407		1.25441	0.507463	0.748235	0.648305
0.668122	1.62319	1.2	0.812155		1.42065	0.19403	0.832941	0.228814		1.14861	0.223881	0.832941	0.241525
1.10044	0.608696	0.828571	0.845304		1.52645	0.104478	0.776471	0.114407		0.952141	0.58209	0.832941	0.483051
1.29694	0.666667	1.12857	1.09392		0.967254	0.134328	0.677647	0.470339		1.19395	0.179104	0.832941	0.279661
0.60262	0.623188	0.7	0.729282		0.89083	0.246377	1.1	0.281768		1.06114	0.623188	0.757143	0.430939
1.40175	1.33333	1.41429	1.60773		1.23144	0.231884	0.8	0.629834		0.90393	0.362319	0.7	0.812155
0.930131	1.14493	0.728571	0.911602		0.995633	0.173913	1.11429	0.729282		0.668122	0.217391	0.7	0.314917
0.788793	1.15	1.42105	1.35211		1.24454	0.42029	0.314286	0.696133		1.03493	0.333333	1.24286	0.364641
1.06034	0.65	0.461538	0.887324		0.746725	0.202899	0.557143	0.447514		0.799127	0.275362	0.442857	0.314917
1.15086	1.2	1.11741	0.760563		0.668122	0.188406	0.342857	0.762431		1.07424	0.347826	1.17143	0.530387
					1.06034	0.525	0.534413	0.760563		1.28017	0.225	0.340081	0.380282
					0.892241	0.4875	0.740891	0.774648		0.594828	0.3875	0.40081	0.450704
					0.685345	0.5125	0.838057	0.760563		1.08621	0.1125	0.777328	0.690141

## Sheet: Fig 3 B
Nav 1.8/α-tubulin
Con	CFA	EA	Sham
1.16797	1.18571	0.73047	1.57305
0.880552	1.20577	0.92969	1.42289
0.959919	2.24496	0.907633	1.48638
1.03871	2.39947	1.04493	1.74193
0.874796	1.49422	0.905226	1.0429
1.14717	1.49639	1.21623	1.62914

## Sheet: Fig 3 C
CB 1/α-tubulin
Con	CFA	EA	Sham
0.989352	0.785907	1.37361	0.809276
1.01304	1.0311	1.10224	0.906958
1.11996	0.848856	1.01568	1.01428
0.88004	1.37562	1.41704	1.27605
0.989948	0.67907	1.27525	0.88223
1.01106	0.702627	1.09776	1.12537

## Sheet: Fig 4 A
baseline/baseline					24 h/baseline					72 h/baseline
Con+V	CFA+V	EA+V	AM251		Con+V	CFA+V	EA+V	AM251		Con+V	CFA+V	EA+V	AM251
1.02895	0.965944	0.820628	0.997033		0.801782	0.334365	0.995516	0.818991		0.895323	0.464396	0.901345	0.676558
0.895323	0.928793	1.13004	1.45994		1.26949	0.44582	0.699552	0.712166		1.28285	0.44582	0.820628	0.534125
0.868597	1.44892	0.73991	0.836795		1.10913	0.22291	0.995516	0.551929		0.962138	0.260062	1.04933	0.587537
1.24276	0.835913	1.10314	0.961424		0.841871	0.204334	0.470852	0.320186		0.841871	0.631579	0.995516	0.605341
0.841871	0.910217	1.03587	0.872404		0.908686	0.260062	0.901345	0.222738		1.25612	0.44582	0.807175	0.612529
1.12249	0.910217	1.1704	0.872404		0.922049	0.501548	0.699552	0.417633		0.628062	0.743034	0.443946	0.25058
1.03493	1.11377	1.26409	1.62877		1.07424	0.359281	1.06825	0.389791		1.23144	0.898204	0.908012	0.612529
1.00873	1.36527	1.06825	1.26682		1.15284	0.48503	1.15727	0.487239		0.786026	0.808383	0.801187	0.334107
1.29694	1.09581	0.872404	0.904872		0.864629	0.431138	0.836795	0.417633		1.07424	0.628742	0.908012	0.556845
0.943231	0.790419	0.818991	0.723898		1.17904	0.48503	0.783383	0.557522		1.31004	0.48503	1.12166	0.640371
1.07424	0.808383	1.06825	0.640371		1.19214	0.592814	0.587537	0.584071		1.19214	0.682635	0.925816	0.61062
0.641921	0.826347	0.908012	0.835267		0.969432	0.233533	0.64095	0.318584		0.864629	0.305389	0.908012	0.690266
0.854962	1.22222	0.837529	0.862832		0.992366	0.365079	0.631579	0.716814		1.60305	0.301587	0.617849	0.358407
1.19084	0.746032	1.20824	1.53982		0.931298	0.31746	0.713959	0.557522		0.763359	0.52381	0.672769	0.61062
1.25191	1.03175	0.672769	0.544248		1.38931	0.365079	0.494279	0.756637		1.43511	0.492063	0.933638	0.756638
0.793893	0.909535	1.41419	0.862832		0.885496	0.410758	0.974828	0.607595		1.66412	0.484108	0.864989	0.61062
0.946565	1.04156	0.700229	1.15487		1.09924	0.234719	0.892449	0.637975		1.37405	0.484108	0.782609	0.592405
0.961832	1.2176	1.16705	1.0354		1.43511	0.454768	0.494279	0.592405		1.16031	0.513447	1.13959	0.789873
1.00637	0.982885	1.1477	0.941772		1.15924	0.484108	1.046	0.926582		0.77707	0.410758	0.682809	0.683544
1.33758	0.894865	0.94431	0.835443		0.993631	0.264059	0.900726	0.622785		0.968153	0.762836	0.711864	0.865823
0.904459	0.953545	0.799032	0.881013		0.828025	0.396088	0.842615	1.03291		0.929936	0.645477	0.813559	0.987342
0.980892	0.871508	0.900726	1.21519		1.15924	0.284916	1.17676	0.854748		0.828025	0.636871	1.03148	0.516456
1.05732	1.02235	1.45278	0.941772		0.66242	0.569832	0.842615	0.553072		0.700637	0.569832	0.94431	1.1229
0.713376	1.10615	0.755448	1.18481		1.04459	0.586592	1.046	0.871508		1.22293	0.469274	1.046	0.653631
0.838235	0.974226	1.19697	1.2905		0.985294	0.649484	0.439394			1.04412	0.262886	1.34848	0.452514
1.17647	0.896907	0.939394	0.770949		1.04412	0.541237	0.757576			0.647059	0.510309	1.5
0.985294	1.12887	0.863636	0.938547		0.838235	0.463917	0.545455			1.16176	0.216495	1.07576

## Sheet: Fig 4 B
baseline/baseline					24 h/baseline					72 h/baseline
Con+V	CFA+V	EA+V	AM251		Con+V	CFA+V	EA+V	AM251		Con+V	CFA+V	EA+V	AM251
0.903061	0.820253	1	0.983373		1.08673	0.136709	0.74026	0.256532		1.05612	0.592405	0.766234	0.299287
1.08673	0.972152	0.896104	1.06888		1.05612	0.486076	0.896104	0.584323		1.20918	0.288608	0.896104	0.342043
0.811225	1.5038	0.883117	0.912114		1.2398	0.470886	0.896104	0.313539		1.14796	0.440506	0.480519	0.584323
1.39286	0.850633	0.935065	0.912114		1.20918	0.136709	0.87013	0.356295		0.826531	0.318987	0.558442	0.327791
0.979592	0.805063	0.896104	1.32542		0.75	0.577215	0.972973	0.441805		1.08673	0.425316	0.961039	0.458599
0.826531	1.0481	1.38961	0.7981		0.811225	0.121519	0.707617	0.88361		1.16327	0.410127	0.662338	0.433121
1.24605	0.832298	1.25307	1.04459		1.17833	0.310559	1.0172	0.318471		1.46275	0.161491	1.00246	0.44586
1.31377	1.22981	1.26781	0.789809		1.12415	0.236025	0.810811	0.522293		0.893905	0.223602	1.00246	0.369427
0.663657	1.06832	1.14988	1.07006		0.975169	0.484472	0.810811	0.33121		1.20542	0.409938	1.00246	0.496815
1.15124	1.2795	0.855037	0.700637		0.704289	0.149068	0.869779	0.343949		0.934537	0.285714	0.972973	0.242038
0.934537	0.981366	0.692875	1.19745		1.06998	0.236025	0.458515	0.229299		0.866817	0.484472	0.943489	0.418953
0.690745	0.608696	0.781327	1.19745		1.04289	0.360248	0.379913	0.369427		1.36795	0.484472	0.928747	0.882793
1.24605	1.28017	1.03493	1.09227		1.36795	0.465517	0.851528	0.643392		1.32731	0.271552	0.825328	0.493766
0.704289	1.04741	1.29694	0.837905		0.826185	0.375	0.668122	0.778055		0.704289	0.232759	1.02183	0.359102
1.04289	0.672414	0.930131	1.16708		0.934537	0.543103	0.799127	1.00249		1.34086	0.310345	0.550218	0.583541
1.23251	1.09091	1.06114	0.763092		1.24605	0.588517	0.969432	0.628429		1.20542	0.416268	1.08734	0.613466
0.839729	0.746411	0.746725	1.22693		1.00226	0.559809	0.561247	0.46384		0.785553	0.473684	1.16594	0.187891
0.934537	0.875598	0.930131	0.912718		0.866817	0.373206	0.587973	0.508728		0.920993	0.244019	0.733624	0.175365
1.52448	0.91866	0.601336	0.613779		0.965035	0.516746	0.414254	0.676409		1.04895	0.473684	0.601336	0.313152
0.951049	1.37799	1.25612	1.22756		1.1049	0.488038	1.01559	0.400835		1.51049	0.229665	0.654788	0.526096
1.00699	0.990431	0.868597	1.21503		1.21678	0.444976	0.88196	1.01461		1.23077	0.416268	1.14922	0.488518
1.02098	1.04615	0.841871	1.03967		0.825175	0.353846	0.694878	0.488518		1.16084	0.338462	1.00223	0.638831
0.769231	0.953846	1.14922	0.789144		1.37063	0.646154	0.703349	0.851775		0.783217	0.4	1.05568	0.279412
0.727273	1	1.28285	1.11482		0.783217	0.353846	0.444976	0.638831		1.18881	0.415385	1.16258	0.691176
0.93956	0.868422	1.2201	0.867647		1.13736	0.442105	0.789473	0.529412		0.923076	0.489474	0.703349	0.235294
1.17033	1.0579	0.933014	1.04412		0.791208	0.647369		0.867647		1.63187	0.726316	0.401914
0.890109	1.07368	0.84689	1.08824		1.43407	0.584211		0.485294		0.807692	0.442105	0.45933

## Sheet: Fig 6 B
Nav 1.8/α-tubulin
Con+V	CFA+V	EA+V	AM251
0.88651	1.38192	1.04388	1.61176
1.12731	1.45249	1.14109	1.15704
0.99891	1.33213	0.84516	1.33786
1.00077	1.69601	0.72169	1.00691
1.05248	1.49901	0.74475	0.97505
0.95276	1.44459	0.99639	1.15542

## Sheet: Fig 6 C
COX-2/α-tubulin
Con+V	CFA+V	EA+V	AM251
0.88651	1.26071	0.78474	1.15696
1.12731	1.06941	0.87594	1.17099
1.02595	1.02105	0.8772	0.66217
0.97081	1.57028	0.57781	1.01229
0.98309	1.16009	0.50351	0.6642
1.01522	1.4015	0.73815	0.85054

## Sheet: Fig 6 D
CB 1/α-tubulin
Con+V	CFA+V	EA+V	AM251
0.90953	0.90328	1.60783	0.73477
1.09047	0.78266	0.97362	0.90139
0.90839	0.84178	0.95314	0.69976
1.09161	0.88115	0.99219	0.81449
1.04957	0.91396	1.09171	0.80418
0.95043	0.78717	1.07771	0.9038
